# Supplementary material for: Comparative Genomic Analysis and Species Delimitation: A Case for Two Species in the Zoonotic Cestode Dipylidium caninum
Source: Pathogens. 2023 May 3;12(5):675. doi: 10.3390/pathogens12050675 (PMC10221840; doi:10.3390/pathogens12050675)
Supplement: Supplementary file 1 [file pathogens-12-00675-s001.zip]

Archive with 1 entries (1 files):
- pathogens-2280124-supplementary.pdf
